# Supplementary material for: Exploration of Natural Protein–Polysaccharide–Polyphenol Ternary Complexes from Grape Pomace for Clean-Label Pickering Emulsions Through pH Adjustment
Source: Foods. 2026 Feb 5;15(3):564. doi: 10.3390/foods15030564 (PMC12897015; doi:10.3390/foods15030564)
Supplement: Supplementary file 1 [file foods-15-00564-s001.zip]

Archive with 1 entries (1 files):
- foods-4102419-supplementary.pdf
